# Supplementary material for: Psychometric Properties of the Greek Version of the BPDSI-IV: Insights into Borderline Personality Disorder Severity
Source: J Clin Med. 2025 May 25;14(11):3699. doi: 10.3390/jcm14113699 (PMC12156871; doi:10.3390/jcm14113699)
Supplement: Supplementary file 1 [file jcm-14-03699-s001.zip]

Archive with 2 entries (2 files):
- Participant_Flow_Diagram_BPDSI-IV.pdf
- STROBE_Checklist_BPDsi.pdf
